# Supplementary material for: IDH1 mutation impairs antiviral response and potentiates oncolytic virotherapy in glioma
Source: Nat Commun. 2023 Oct 25;14:6781. doi: 10.1038/s41467-023-42545-3 (PMC10600173; doi:10.1038/s41467-023-42545-3)
Supplement: Supplementary file 4 — Source Data [file 41467_2023_42545_MOESM4_ESM.xlsx]

## Sheet: Figure 1
	Figure 1f: qRT-PCR validation of 10 differentially expressed genes.
	Gene	CTL				DOX				VSVΔ51				DOX+VSVΔ51
	IRF1	1	1	1		1.12758	1.30438	1.1748		84.7878	80.3488	74.5517		45.0851	36.3408	41.0643
	IFI27	1	1	1	1	0.850865	0.898738	0.792181	0.787557	186.232	203.06	208.138	180.012	110.7	107.763	107.704	100.638
	CXCL11	1	1	1		2.00182	1.96709	1.98777		33.3539	26.174	31.1573		16.2953	16.2908	18.5897
	BATF2	1	1	1	1	0.692288	0.57615	0.746495	0.712275	857.939	788.414	1010.69	945.496	370.786	525.509	432.637	485.234
	UBA7	1	1	1		0.883901	0.793343	0.865417		13.5982	14.323	13.3352		9.09548	9.3084	8.78937
	GBP2	1	1	1		0.99692	1.05122	0.985993		9.85709	9.35961	9.84441		6.56022	7.36269	7.16833
	TRIM14	1	1	1	1	1.24692	1.73618	0.768833	1.28741	9.08598	10.3476	12.2646	10.2814	6.09654	8.07953	8.24486	6.27129
	CCRL2	1	1	1		1.34103	1.349	1.2608		2.39263	2.44879	2.24993		1.83952	1.43403	1.67006
	LPAR6	1	1	1		1.04361	1.02413	0.981556		3.33077	3.16704	2.55888		1.78779	1.74645	1.86555
	OGFR	1	1	1	1	1.36534	1.2131	1.16899	1.37113	6.13813	8.10817	6.0107	8.5243	4.22016	2.98206	4.11847	4.34068

## Sheet: Figure 2
	Figure 2b: Green fluorescent signals were measured, counted and analysed.
	LN-229-TRE-IDH1(R132H)										LN-18-TRE-IDH1(R132H)
	Time (h)	-DOX+VSVΔ51				+DOX+VSVΔ51					Time (h)	-DOX+VSVΔ51				+DOX+VSVΔ51
	0	0	0	0	0	0	0	0	0		0	0	0.930233	0.465116	0	0	0	0	0.930233
	2	0	0	0	0	0	0	0	0.465116		2	0.465116	0.930233	0	0.465116	0	0	0.465116	0.930233
	4	0	0	0	0	1.39535	0	0	0.930233		4	0.465116	1.86047	0.465116	0.930233	0.930233	0	0.930233	1.86047
	6	0	0	0.465116	0	3.72093	0.465116	0	1.39535		6	1.39535	2.7907	0.930233	2.32558	1.86047	0	1.86047	2.7907
	8	0	0	0.930233	1.86047	4.65116	0.465116	0.465116	11.1628		8	1.39535	10.2326	1.39535	6.04651	5.58139	1.39535	6.51163	5.58139
	10	0.930233	2.32558	6.97674	8.37209	15.814	6.51163	14.8837	40.9302		10	3.25581	19.5349	4.18605	22.3256	13.4884	9.76744	17.6744	32.093
	12	8.83721	12.5581	12.5581	64.186	68.8372	36.2791	47.907	118.139		12	5.58139	26.5116	6.04651	44.6512	40	40.9302	40.4651	89.3023
	14	31.6279	26.5116	4.18605	130.698	206.047	144.651	156.744	243.721		14	0.930233	24.6512	0.930233	71.6279	107.442	112.558	85.5814	184.186
	16	86.9767	92.5581	81.3953	144.651	332.558	278.605	275.349	306.512		16	0.465116	43.2558	10.2326	97.2093	221.395	233.953	161.861	317.674
	18	124.651	142.326	132.558	153.023	370.698	299.07	346.046	298.139		18	27.4419	79.5349	53.4884	120	353.023	326.512	267.907	380
	20	132.558	160.465	138.605	153.023	363.721	299.535	341.861	309.767		20	61.3954	103.721	107.442	138.139	416.279	363.721	349.767	368.837
	22	133.953	165.581	138.139	133.953	354.419	285.581	326.977	297.674		22	82.7907	125.581	153.953	143.721	417.209	357.209	374.419	348.372
	24	133.953	161.861	150.698	109.767	326.512	265.116	305.581	272.093		24	100	117.209	144.651	138.605	410.233	338.605	383.721	314.884
	26	134.419	166.977	139.535	119.07	304.651	229.767	268.837	238.139		26	86.5116	87.907	116.279	107.907	327.907	275.814	307.907	244.651
	28	119.07	149.302	131.628	93.9535	267.442	200.465	233.953	193.953		28	79.0698	72.093	91.1628	84.186	228.372	206.512	254.419	160.93
	30	123.256	146.512	132.093	84.186	220.93	168.837	187.907	161.395		30	57.2093	43.7209	62.7907	71.6279	170.233	142.326	182.791	122.326
	32	118.139	136.279	123.721	67.907	197.209	137.674	182.326	131.628		32	48.3721	43.7209	48.3721	52.5581	133.953	111.163	140.465	101.861
	34	96.2791	120.93	117.674	44.6512	180.465	138.605	160.465	114.419		34	36.2791	30.6977	33.4884	33.4884	98.1395	81.3953	106.046	106.512
	36	86.9767	107.907	107.442	36.7442	158.139	117.209	141.395	105.116		36	27.4419	25.5814	27.907	30.2326	86.5116	74.4186	92.093	91.1628
	38	81.8605	92.093	97.6744	30.6977	144.186	103.721	132.093	90.2326		38	22.7907	21.8605	24.1861	26.9767	83.7209	68.8372	77.2093	82.7907
	40	69.7674	81.8605	87.907	27.4419	118.605	91.6279	121.395	84.186		40	21.3954	19.0698	20.9302	26.5116	80	64.6512	70.2326	77.2093
	42	62.3256	69.7674	79.5349	18.1395	109.302	93.9535	126.512	64.186		42	18.6046	17.2093	19.5349	24.1861	70.2326	57.2093	64.186	71.6279
	44	60.4651	66.9767	77.6744	15.3488	93.9535	80.4651	106.977	53.0233		44	18.1395	17.6744	18.6046	21.3954	64.6512	55.8139	64.6512	64.6512
	46	55.8139	56.2791	68.8372	10.6977	81.8605	72.093	108.372	49.3023		46	17.6744	15.814	16.7442	23.2558	60.4651	49.3023	60	61.3954
	48	48.8372	56.7442	60.4651	3.25581	76.7442	64.6512	91.1628	42.3256		48	17.2093	14.8837	16.2791	20	59.0698	47.4419	55.3488	59.5349
	50	45.1163	47.4419	57.6744	0.465116	73.9535	62.7907	81.8605	41.8605		50	17.6744	15.3488	15.3488	19.0698	52.093	46.0465	50.2326	54.4186
	52	42.3256	45.1163	54.4186	1.39535	69.3023	57.2093	73.9535	34.4186		52	16.2791	13.9535	15.814	17.6744	51.1628	40.9302	53.0233	50.6977
	54	38.6046	41.8605	53.0233	3.25581	62.3256	54.8837	73.9535	31.6279		54	16.2791	13.9535	15.814	18.1395	45.5814	36.7442	49.3023	51.6279
	56	33.0233	42.3256	49.3023	6.04651	59.5349	50.2326	73.0233	27.4419		56	15.814	13.4884	15.814	19.0698	44.6512	38.1395	42.3256	43.2558
	58	26.9767	40.9302	45.1163	4.18605	49.7674	46.0465	76.7442	26.0465		58	16.7442	13.9535	16.2791	20	44.6512	35.3488	37.2093	43.7209
	60	19.5349	35.8139	27.907	0.930233	40	39.5349	62.7907	22.7907		60	14.8837	13.4884	14.8837	18.6046	38.6046	26.0465	35.3488	38.6046
	62	16.2791	34.4186	20.4651	2.7907	41.3954	41.3954	56.2791	22.3256		62	17.2093	13.0233	14.4186	19.5349	32.093	22.3256	27.907	37.2093
	64	13.4884	33.4884	16.2791	7.44186	43.2558	37.2093	65.1163	18.6046		64	15.814	13.0233	14.4186	17.6744	30.6977	18.1395	24.1861	32.093
	66	13.4884	28.3721	15.3488	9.76744	51.6279	4.65116	60	7.90698		66	14.8837	13.0233	13.0233	21.8605	27.907	14.8837	24.6512	26.0465
	68	16.2791	23.2558	7.44186	9.76744	46.0465	1.86047	40	6.51163		68	14.8837	13.0233	13.9535	17.2093	25.1163	15.3488	23.7209	26.5116
	70	11.6279	22.3256	3.25581	11.6279	34.8837	0.465116	31.1628	4.65116		70	14.4186	13.0233	15.3488	20.4651	23.2558	6.97674	15.814	20
	72	10.2326	19.5349	2.7907	10.2326	38.1395	4.18605	39.5349	3.72093		72	13.9535	13.0233	14.8837	21.3954	22.3256	6.51163	14.4186	18.6046
	Figure 2c: Relative cell growth rate of the cells was monitored.
	LN-229-TRE-IDH1(R132H)										LN-18-TRE-IDH1(R132H)
	Time (h)	-DOX+VSVΔ51				+DOX+VSVΔ51					Time (h)	-DOX+VSVΔ51				+DOX+VSVΔ51
	0	1	1	1	1	1	1	1	1		0	1	1	1	1	1	1	1	1
	2	1.0579	1.01475	1.00817	1.01395	0.999001	1.03666	1.05222	0.984901		2	1.02238	1.02601	0.982947	1.02272	1.02393	1.01117	1.00342	1.02546
	4	1.03599	1.02696	1.05055	1.08371	1.06983	1.05895	1.06704	1.0548		4	1.01851	1.03851	1.00399	1.0298	1.04407	1.03086	1.03078	1.04454
	6	1.05192	1.13069	1.0608	1.14349	1.08994	1.0693	1.09627	1.05126		6	1.03327	1.04494	1.01042	1.02788	1.04519	1.04012	1.03358	1.04184
	8	1.13578	1.20376	0.991584	1.15666	1.16054	1.14503	1.17083	1.14347		8	1.05526	1.04567	1.03653	1.03686	1.08743	1.06053	1.04259	1.07538
	10	1.2157	1.22515	1.04676	1.20944	1.19431	1.18061	1.21203	1.18454		10	1.04693	1.05333	1.03177	1.03433	1.09594	1.05891	1.04215	1.08019
	12	1.2658	1.31594	1.21091	1.30928	1.24397	1.19592	1.2654	1.20492		12	1.0566	1.05902	1.02656	1.02399	1.1059	1.06352	1.03769	1.08748
	14	1.42606	1.36278	1.33252	1.39159	1.21524	1.20308	1.26099	1.16947		14	1.05734	1.05794	1.03094	1.02122	1.10341	1.04958	1.02943	1.09664
	16	1.39129	1.43058	1.42892	1.42769	1.14546	1.17392	1.26601	1.13454		16	1.05652	1.05835	1.03489	1.02936	1.10588	1.03896	1.02396	1.08993
	18	1.47635	1.4558	1.34654	1.52349	1.13141	1.15306	1.23642	1.11316		18	1.05356	1.06152	1.04085	1.02948	1.09324	1.02887	1.02343	1.08118
	20	1.53127	1.54685	1.53911	1.60758	1.10781	1.10162	1.21259	1.10174		20	1.04513	1.05634	1.03592	1.03452	1.0792	1.0222	1.0128	1.05776
	22	1.57723	1.54504	1.54042	1.64066	1.07367	1.10106	1.17298	1.08195		22	1.03737	1.04702	1.03352	1.03401	1.08088	1.02882	1.02118	1.06079
	24	1.57606	1.65339	1.54823	1.69938	1.04317	1.07104	1.08774	1.03626		24	1.03852	1.04501	1.03087	1.03775	1.07596	1.02699	1.01818	1.05784
	26	1.63525	1.69311	1.57163	1.6565	1.02201	1.06621	1.07665	1.01936		26	1.03806	1.04319	1.02782	1.0308	1.06601	1.01019	1.00953	1.02164
	28	1.69191	1.73751	1.51473	1.66547	0.998508	1.05027	1.05735	0.985634		28	1.03953	1.03728	1.02447	1.02796	1.06795	1.0189	1.01675	1.05292
	30	1.70776	1.84671	1.61412	1.63104	0.989966	1.02452	1.05167	0.970155		30	1.02568	1.03292	1.02264	1.02973	1.06243	1.02008	0.997975	1.02873
	32	1.69736	1.77091	1.54695	1.58946	1.00342	0.989588	1.04659	0.976419		32	1.05302	1.05973	1.03399	1.03369	1.00672	0.96217	0.960252	0.934773
	34	1.67173	1.7325	1.56007	1.45521	0.975814	0.980695	1.02432	0.983912		34	1.0441	1.06824	1.05098	1.04523	0.933855	0.93411	0.973609	0.87314
	36	1.5679	1.79585	1.5064	1.48892	0.823438	0.895226	0.936876	0.924673		36	1.0422	1.06804	1.05111	1.04474	0.889499	0.898201	0.931788	0.83504
	38	1.58548	1.52883	1.50714	1.4609	0.848467	0.86164	0.920035	0.895561		38	1.04493	1.06814	1.05083	1.0441	0.885008	0.851953	0.891602	0.78778
	40	1.51455	1.67602	1.49081	1.46068	0.811653	0.876604	0.891623	0.91345		40	1.04544	1.06789	1.05086	1.04556	0.867929	0.851999	0.888314	0.76648
	42	1.48516	1.6277	1.45101	1.40402	0.832924	0.85751	0.86329	0.916715		42	1.04473	1.06846	1.05099	1.04421	0.855921	0.857325	0.875126	0.735051
	44	1.53811	1.61828	1.45388	1.44375	0.686101	0.790278	0.814194	0.778508		44	1.04168	1.0677	1.05089	1.04416	0.843388	0.849833	0.854373	0.705519
	46	1.44337	1.55863	1.38557	1.40083	0.67505	0.788195	0.7787	0.743056		46	1.04347	1.06756	1.05071	1.04372	0.835664	0.834768	0.8361	0.686556
	48	1.42665	1.58327	1.43563	1.37717	0.679713	0.783856	0.765709	0.775466		48	1.03542	1.06746	1.05083	1.04422	0.845714	0.823161	0.83951	0.673521
	50	1.47958	1.53205	1.38006	1.33745	0.735093	0.807022	0.755182	0.752228		50	1.06783	1.05248	1.01611	1.0005	0.612828	0.560134	0.68726	0.651236
	52	1.41907	1.51272	1.28442	1.39214	0.741853	0.787579	0.748299	0.763891		52	1.06826	1.05017	1.02107	0.999379	0.530985	0.471336	0.622497	0.50938
	54	1.46449	1.54357	1.38794	1.37657	0.740592	0.773002	0.753266	0.751088		54	1.06763	1.05006	1.00277	0.99649	0.535002	0.352513	0.547869	0.557219
	56	1.46267	1.59086	1.43392	1.34629	0.767713	0.812286	0.721253	0.76646		56	1.06741	1.04775	1.00483	0.992889	0.490061	0.443088	0.540309	0.419617
	58	1.40745	1.5947	1.40502	1.4381	0.790509	0.823398	0.728002	0.749502		58	1.06873	1.06721	1.0509	1.04658	0.523765	0.330642	0.494654	0.505065
	60	1.39678	1.612	1.38663	1.28581	0.826938	0.827285	0.744035	0.794152		60	1.06876	1.06748	1.05113	1.04671	0.472793	0.390953	0.518235	0.372023
	62	1.44082	1.58634	1.37369	1.38229	0.806037	0.832623	0.749165	0.781704		62	1.06876	1.06759	1.05106	1.04619	0.468708	0.297185	0.447728	0.521817
	64	1.42297	1.61844	1.36055	1.3732	0.779015	0.808944	0.76021	0.773503		64	1.06876	1.06801	1.05115	1.04652	0.442263	0.306414	0.481065	0.520118
	66	1.47465	1.65389	1.32022	1.42193	0.880412	0.863969	0.741057	0.815968		66	1.06876	1.06603	1.05096	1.04639	0.480514	0.297148	0.464452	0.480156
	68	1.35991	1.52904	1.18143	1.46547	0.68496	0.640458	0.749918	0.575642		68	1.06866	1.06686	1.05105	1.04623	0.460305	0.299964	0.48976	0.445433
	70	1.28537	1.44144	1.28665	1.45788	0.694507	0.677215	0.8394	0.548712		70	1.0687	1.06625	1.05107	1.04632	0.54436	0.278383	0.344449	0.481474
	72	1.36025	1.50249	1.3315	1.41847	0.666748	0.655839	0.672757	0.564655		72	1.0686	1.0665	1.05104	1.04617	0.439994	0.316842	0.446426	0.432161
	Figure 2d
	Figure 2e: Single-step growth analyses were conducted after infection.
	LN-229-TRE-IDH1(R132H)								LN-18-TRE-IDH1(R132H)
	Time (h)	-DOX+VSVΔ51			+DOX+VSVΔ51				Time (h)	-DOX+VSVΔ51			+DOX+VSVΔ51
	0	3.03782	2.91282	3.03782	3.28782	2.91282	3.16282		0	2.32222	2.82607	2.69897	2.57397	2.69897	2.69897
	12	5.94897	5.94897	4.28782	6.78782	6.78782	4.78782		12	4.32397	4.44897	4.69897	5.32397	6.07397	6.19897
	24	6.19897	6.19897	6.82397	8.19897	7.32397	7.82397		24	5.78782	5.16282	6.16282	7.82397	7.69897	7.44897
	36	6.57397	6.82397	6.57397	7.53782	7.78782	7.53782		36	6.20412	5.69897	5.32222	7.16282	7.16282	8.07397
	48	5.44897	7.07397	6.32397	7.32397	6.69897	6.94897		48	5.32222	5.69897	4.82607	6.44897	6.32397	6.07397
	Figure 2f
	Figure 2g: Corresponding viral titers in supernatants were determined.
	GBM02-TRE-IDH1(R132H)
	VSVΔ51		DOX+VSVΔ51
	8200000		35000000
	6100000		26000000
	6100000		26000000
	Figure 2h
	Figure 2i: Corresponding viral titers in supernatants were determined.
	GL261-TRE-IDH1(R132H)
	VSVΔ51		DOX+VSVΔ51
	1.45485e+06		4.60065e+06
	818124		3450000
	1.09099e+06		2.58714e+06
	Figure 2l: Subcutaneous tumor titers are shown for animals sacrificed 24 h after virus administration.
	Vector		IDH1(R132H)
	5.13473		5.48854
	5.43049		5.97832
	5.00439		5.68055
	5.35332		5.70864
	5.25973		5.81772

## Sheet: Figure 3
	Figure 3c
	Figure 3d: Corresponding viral titers in supernatants were determined after infection for 24 h.
	LN-229			LN-18			LNZ308			GL261
	VSVΔ51	VSVΔ51+D2HG		VSVΔ51	VSVΔ51+D2HG		VSVΔ51	VSVΔ51+D2HG		VSVΔ51	VSVΔ51+D2HG
	26000000	82000000		15000000	46000000		35000000	82000000		3450000	6135064
	26000000	61000000		26000000	61000000		46000000	82000000		2587135	8181239
	19000000	61000000		26000000	61000000		35000000	61000000		4600649	8181239
							26000000	61000000		2587135	8181239
	Figure 3f
	Figure 3g: Corresponding viral titers in supernatants were determined.
	LN-229
	D2HG (μM)	0	50	100	200	400
	Virus titer (PFU/ml)	15000000	26000000	35000000	61000000	82000000
		13000000	23000000	32000000	53000000	80000000
		8000000	19000000	27000000	59000000	75000000
	Figure 3h: Intracellular D2HG measurements in cells pretreated with vehicle or D2HG for 48 hours.
	LN-229
	D2HG (μM)	0	50	100	200	400
	Intracellular D2HG (pg per μg protein)	1.47873	2.46714	10.5975	21.5875	35.6697
		0.148041	0.544125	5.62477	16.7665	32.5069
		0.148041	0.544125	5.54629	16.7665	32.5069
	Figure 3i: Correlation of viral titers and concentrations of intracellular D2HG.
	LN-229
	D2HG (μM)	0	50	100	200	400
	Intracellular D2HG (pg per μg protein)	0.591605	1.18513	7.25617	18.3735	33.5612
	Virus titer (PFU/ml)	12000000	22666667	31333333	57666667	79000000
	Figure 3j: Relative cell viability in the cells treated with vehicle, D2HG, VSVΔ51, or a combination after infection for 72 h.
	LN-229					LN-18					LNZ308					GL261
	CTL	D2HG	VSVΔ51	VSVΔ51+D2HG		CTL	D2HG	VSVΔ51	VSVΔ51+D2HG		CTL	D2HG	VSVΔ51	VSVΔ51+D2HG		CTL	D2HG	VSVΔ51	VSVΔ51+D2HG
	99.6962	87.8512	69.9552	47.6965		102.623	92.9612	79.3208	43.4544		100.149	88.5899	70.1545	43.5172		99.6561	94.0989	69.7882	50.7402
	98.0582	90.2158	68.6116	46.6566		100.504	89.5987	74.2547	47.0074		101.445	87.7429	67.344	42.3518		97.6063	94.0294	71.1515	48.6436
	102.246	89.674	70.4	50.8942		96.8729	89.2513	75.1625	47.2316		98.4056	87.4439	69.4569	41.5047		102.738	98.3492	73.0637	47.9737
	Figure 3k: CRT exposure was examined by flow cytometry and the mean fluorescence intensity (MFI) was quantified; ATP secretion in supernatant was detected by bioluminescence detection kit for ATP.
	LN-229						GBM01						LN-229						GBM01
	CRT MFI	CTL	D2HG	VSVΔ51	VSVΔ51+D2HG		CRT MFI	CTL	D2HG	VSVΔ51	VSVΔ51+D2HG		Extracellular ATP (nM)	CTL	D2HG	VSVΔ51	VSVΔ51+D2HG		Extracellular ATP (nM)	CTL	D2HG	VSVΔ51	VSVΔ51+D2HG
		233	264	416	583			90	117	279	315			83	93	197	308			79	87	120	223
		221	236	453	650			91	104	259	321			84	93	170	266			73	104	115	227
		232	264	408	591			92	108	263	319			94	72	166	215			85	89	143	219

## Sheet: Figure 4
	Figure 4b
	Figure 4c
	Figure 4d: Proteins were examined by western blot, and corresponding viral titers in supernatants were determined.
				LN229
				Vec	D2HG+Vec	D2HG+IRF3	D2HG+IRF7
				2600000	11000000	610000	460000
				4600000	11000000	820000	610000
				3500000	15000000	1100000	820000
	Figure 4e: qRT-PCR analysis of IRF3 and IRF7 mRNA.
	LN-229-TRE-IDH1(R132H)						GBM02-TRE-IDH1(R132H)						GL261-TRE-IDH1(R132H)						LN-229-TRE-IDH1(R132H)						GBM02-TRE-IDH1(R132H)						GL261-TRE-IDH1(R132H)
	IRF3	CTL	DOX	VSVΔ51	DOX+VSVΔ51		IRF3	CTL	DOX	VSVΔ51	DOX+VSVΔ51		IRF3	CTL	DOX	VSVΔ51	DOX+VSVΔ51		IRF7	CTL	DOX	VSVΔ51	DOX+VSVΔ51		IRF7	CTL	DOX	VSVΔ51	DOX+VSVΔ51		IRF7	CTL	DOX	VSVΔ51	DOX+VSVΔ51
		1	0.885154	2.88542	1.96353			1	0.864125	2.14496	1.37334			1	0.786546	2.48477	1.15874			1	0.773782	157.586	23.3174			1	0.90665	11.933	4.07991			1	0.731822	23.2007	12.1081
		1	0.838519	2.84421	1.71974			1	0.793126	2.08729	0.547968			1	0.992336	3.48397	1.24071			1	0.790041	140.07	0.270431			1	0.698317	9.05792	3.67717			1	0.83618	36.2732	12.6815
		1	0.604832	2.64578	1.68026			1	1.04907	2.26861	1.17198			1	0.881361	3.05788	1.16275			1	0.655197	140.07	8.41716			1	0.838806	8.90854	4.91609			1	0.760491	32.6326	10.6668
	Figure 4f: ELISA analysis of IFN-α and IFN-β production.
	LN-229-TRE-IDH1(R132H)								GBM02-TRE-IDH1(R132H)								GL261-TRE-IDH1(R132H)								LN-229-TRE-IDH1(R132H)								GBM02-TRE-IDH1(R132H)								GL261-TRE-IDH1(R132H)
	IFN-α	Mock			VSVΔ51				IFN-α	Mock			VSVΔ51				IFN-α	Mock			VSVΔ51				IFN-β	Mock			VSVΔ51				IFN-β	Mock			VSVΔ51				IFN-β	Mock			VSVΔ51
	-Dox	2.3454	0.69948	0.934338	37.5261	36.1399	36.6992		-Dox	2.81638	2.11544	2.84986	39.0649	39.5489	38.4808		-Dox	5.68689	3.65083	2.88314	41.2178	38.1136	39.3319		-Dox	8.7581	7.70273	9.00175	393.539	402.892	387.5		-Dox	4.32663	3.12447	3.41879	332.421	331.799	328.303		-Dox	2.96418	3.62192	2.96418	295.223	307.701	303.97
	+Dox	-2.075	-1.50876	-1.86579	7.6864	6.47433	6.82393		+Dox	1.9352	2.22392	2.26564	5.58675	6.82174	6.60478		+Dox	3.03333	4.95257	4.54536	9.65885	6.03733	6.08909		+Dox	7.27673	6.18181	5.53333	332.863	339.577	336.612		+Dox	1.06558	0.899767	2.79284	137.09	139.052	138.334		+Dox	1.60449	1.65699	1.55198	133.677	134.769	135.473
	Figure 4i,j
	Figure 4k,l: Corresponding viral titers in supernatants were determined.
		-D2HG			+D2HG					-D2HG			+D2HG
	siNC	610000	345000	460000	1100000	818000	818000		siNC	460000	350000	610000	1500000	1500000	1100000
	siIRF3#1	1500000	1900000	1450000	1500000	1900000	1940000		siIRF7#1	1500000	2600000	1900000	1900000	2600000	3500000
	siIRF3#2	3450000	2590000	1940000	3450000	2590000	2590000		siIRF7#2	4600000	2600000	3500000	6100000	3500000	4600000
	Figure 4m: Statistical analysis of IRF3 IHC staining in human IDH1wt and IDH1mut gliomas.
	IDH1wt	IDH1mut
	51.2823	25.0825
	61.7525	16.2685
	31.9315	40.1883
	38.0053	28.186
	52.1331	18.503
	77.5668	13.5586
	48.1848	11.2151
	82.7232	13.8008
	86.0992	18.824
	93.2964	24.2287
	85.5088	34.9774
	12.075	23.3082
	76.4223	23.7957
	100	31.4743
	53.1686	7.79968
	50.2347	30.1148
	66.7545	51.3338
	9.56187	72.4347
	10.3885	18.8422
	18.1124	14.3246
	15.6932	15.669
	29.6061	6.07382
	48.4119	58.4492
	34.9411	17.3222
	40.9241	23.393
	41.6568	25.1309
	38.9681	28.949
	61.4376	9.87677
	83.2682	9.85254
	24.2014	33.4333
	60.5626	90.2322
	16.8983	23.29
	47.5762	19.7233
	83.5317	18.5121
	37.2725	65.7523
	90.9196	8.29322
	75.7471
	59.8722
	49.2809
	71.7928
	77.2096
	37.9599
	26.878
	34.9108
	38.7955
	67.0633
	29.6515
	25.461
	68.1321
	69.101
	45.9351
	71.7988
	70.4757
	66.155
	54.9944
	16.1262
	2.46465
	35.0501
	12.7956
	69.9852
	51.7607
	65.1346
	11.3816
	59.1577
	43.9065
	37.3119
	25.2793
	45.5779
	69.3524
	77.803
	70.9026
	84.0615
	63.6479
	47.113
	75.305
	31.5257
	11.8176
	76.7342
	12.9228
	6.43716
	25.7759
	60.0872
	63.1211
	72.0865
	35.3166
	61.4679

## Sheet: Figure 5
	Figure 5b: qRT-PCR analysis of IRF3 mRNA.
	siNC	siDNMT1	siNC+VSVΔ51	siDNMT1+VSVΔ51
	1	2.69106	2.01373	2.6685
	1	3.20223	1.6237	2.64001
	1	2.34119	1.48766	2.83803
	Figure 5c
	Figure 5d: Corresponding viral titers in supernatants were determined.
		-D2HG			+D2HG
	siNC	818124	460065	194008	1454853	1.09099e+06	818124
	siDNMT1#1	613506	14548.5	25871.4	258714	10909.9	14548.5
	siDNMT1#2	345000	19400.8	10909.9	194008	25871.4	14548.5
	Figure 5f
	Figure 5g: Corresponding viral titers in supernatants.
	Vec			DNMT1
	613506	818124	818124	1940078	2587135	3450000
	Figure 5h: Dual-luciferase reporter assay.
	IRF3 promoter fold induction
	EV		1.41037	1.25765	1.30532
	DNMT1	0.25 μg	1.08438	1.06156	1.06066
		0.5 μg	0.902971	0.972552	0.997741
		1 μg	0.860386	0.852479	0.872473
	Figure 5i
	Figure 5j: qRT-PCR analysis of the relative abundance of IRF3, IRF7, TBK1 or IFNA1 promoter segment in the ChIP assays.
	IRF3 promoter			IRF7 promoter			TBK1 promoter			IFNA1 promoter
	DMSO	D2HG		DMSO	D2HG		DMSO	D2HG		DMSO	D2HG
	1.02211	3.05387		1.04173	2.29972		1.19807	1.22075		1.20494	0.958659
	1.22991	2.62401		0.939442	2.77034		0.976152	0.938703		0.847918	0.824502
	0.747987	3.577		1.01883	2.69391		0.825777	0.841564		0.94714	0.852093
	Figure 5l
	Figure 5m: Correlation of relative difference in AUC and DNMT1 expression.
	Cell lines	DNMT1	relative difference in AUC
	HA	0.048466	-0.11968
	U251	0.071236	0.390805
	U118	0.487681	0.578769
	U87	0.082112	0.087897
	LN18	0.374512	0.756592
	LN229	0.534803	0.98783
	LNZ308	1	1
	GBM10	0.460316	0.585531
	GBM11	0.262351	0.415822
	GBM23	0.134634	0.174442

## Sheet: Figure 6
	Figure 6b: Tumor growth.
	Days	CTL					D2HG					VSVΔ51					D2HG+VSVΔ51
	14	41.624	56.105	43.8235	38.9294	32.7046	64.4339	28.133	26.327	38.6544	67.1624	29.9376	59.777	68.8512	0	60.8165	33.6651	34.9608	17.9875	62.4952	44.5068
	16	54.6313	147.35	79.9605	43.6638	85.832	57.9146	39.8206	67.598	37.9477	37.8586	58.3398	57.921	98.5451	69.0489	60.4046	34.2934	35.9577	27.9773	25.8722	54.3392
	18	76.1528	135.938	169.555	116.721	122.001	62.0281	46.3956	109.986	54.7477	79.3128	96.3995	64.0504	107.017	65.6421	96.7609	92.7002	42.3864	22.2473	42.3864	57.0108
	20	159.332	328.156	254.903	153.079	219.527	108.767	55.5483	127.678	55.3536	115.217	162.964	103.425	291.594	50.1005	143.614	89.6792	63.3394	51.9387	64.121	110.097
	22	334.274	631.323	558.136	342.863	387.337	206.25	129.752	238.41	115.505	341.158	322.053	257.516	430.696	139.287	233.096	141.852	85.6814	85.3403	59.6063	185.587
	24	648.512	1098.46	1038.05	668.162	980.267	440.4	246.758	565.146	247.301	953.262	710.756	435.479	892.975	407.647	441.338	282.072	177.624	164.963	117.024	449.101
	26	1092.55	1533.63	1607.97	1191.18	1053.93	737.068	393.297	821.989	471.361	1089.6	850.579	853.419	1182.26	610.678	773.933	570.914	385.752	167.034	212.158	695.301
	Figure 6f: Kaplan-Meier survival curve of the mice bearing intracranial GL261-TRE-IDH1(R132H) tumors were treated with vehicle, VSVΔ51 (i.v., intravenous), DOX (i.g., intragastric) or a combination.
	Days	CTL	DOX	VSVΔ51	DOX+VSVΔ51
	22		1
	24	1	1	1
	24	1	1
	26	1	1
	27	1	1	1	1
	27	1		1
	27	1
	28	1		1	1
	29		1	1
	30	1	1	1	1
	32		1
	33	1			1
	33	1
	35	1	1	1	1
	35	1	1	1
	37		1	1
	38		1
	39	1	1	1	1
	39	1
	40	1
	42	1	1	1
	43		1		1
	44	1	1	1	1
	44	1		1
	46		1	1
	47			1
	48		1
	50			1	1
	52			1	1
	52			1
	58				1
	58				1
	59				1
	70				0
	70				0
	70				0
	70				0
	70				0
	Figure 6i: Percentages of DCs (CD86+ CD11+) among CD45+ cells, CD8+ T cells among CD3+ cells, Tregs (Foxp3+) among CD4+ T cells, and central memory T cells (TCM, CD44+ CD62L+) among CD8+ T cells were analyzed in brain tumor tissues. The function of CD8+ T cells was evaluated by measuring granzyme B (GranzB). CD8+ T cells with TCR reactivity to the VSV N52–59 H-2Kb immunodominant epitope were enum…
	Percentages	DC					CD8					Treg					GranzB					VSV N52–59 Tet					TCM
	CTL	33.56	32.45	31.04	37.37	35.23	30.7	20.78	34.08	33.7	35.17	53.85	57.53	57.42	48.59	60.4	56.38	43.79	55.32	55.04	43.19	0	0	0	0	0	2.25	5.33	1.52	1.23	1.85
	DOX	30.24	32.04	34.47	39.59	41.8	15.67	34.73	32.92	35.15	31.63	62.82	58.78	49.45	49.42	50.23	56.03	52.01	57.06	51.64	55.69	0	0	0	0	0	3.57	2.47	2	1.47	2.53
	VSVΔ51	31.08	43.81	45.64	35.08	39.3	38.5	41.93	35.5	38.99	41.72	47.85	46.13	49.18	51.98	53.43	61.93	62.74	57.23	62.94	56.16	3.57	4.93	2.04	2.91	2.14	4.29	5.7	2.11	1.74	4.89
	DOX+VSVΔ51	48.37	53.52	44.84	47.35	49.74	37.64	46.23	47.16	45.55	46.95	48.55	47.58	47.04	49.28	40.82	73.37	69.5	69.74	73.4	68.61	13.21	17.21	18.23	19.16	12.07	13.24	10.7	7.37	15.07	10.05
	Figure 6j: Relative cell viability inhibition rate of GL261 cells cultured with splenic lymphocytes from the mice for 48 h and cytokine secretion of the splenic lymphocytes.
	Group	CTL	DOX	VSVΔ51	DOX+VSVΔ51
	Relative target cell killing (%)	9.40561	3.25201	13.9831	29.6405
		10.8879	3.10246	18.7364	26.4706
		13.6517	5.18298	22.9693	23.5499
	IFN-γ (pg/ml)	0.135608	0.041672	0.384379	7.01694
		0.027855	0.075493	0.127889	8.53848
		0.948657	0.127889	1.76885	5.16637
	TNF-α (pg/ml)	26.7258	0.131285	59.0299	96.7593
		4.08554	-0.14042	67.4296	198.147
		11.4805	2.65799	68.5149	209.596
	Figure 6k: The survived mice from the combination experiment were rechallenged on day 60.
	Days	Naive	Rechallenge
	22	1
	23	1
	27	1
	28	1
	31	1
	60		0
	60		0
	60		0
	60		0
	60		0

## Sheet: Figure 7
	Figure 7a
	Figure 7b: Corresponding viral titers in supernatants were determined.
	IDH1wt		IDH1(R132H)
	GBM02	GBM03	GBM04	GBM05
	3500000	1100000	15000000	11000000
	2600000	1900000	8200000	19000000
	3500000	1500000	11000000	11000000
	Figure 7c
	Figure 7d
	Figure 7e: Corresponding viral titers in supernatants were determined.
	GBM02
	VSVΔ51	D2HG+VSVΔ51
	820000	3500000
	1900000	4600000
	2600000	6100000
	Figure 7g: Kaplan-Meier survival curve of the mice bearing intracranial GBM02-TRE-IDH1(R132H) tumors were treated with vehicle, VSVΔ51 (i.v., intravenous), DOX-containing drinking water or a combination.
	Days	CTL	DOX	VSVΔ51	DOX+VSVΔ51
	25	1
	26	1	1
	27		1	1
	28			1	1
	29	1
	30		1
	34	1
	35	1	1		1
	37	1
	38			1
	39		1
	40	1	1	1
	44	1	1
	45			1	1
	46		1
	48			1
	53			1	1
	57			1
	60				1
	68				1
	90				0
	90				0

## Sheet: Supplementary Figure 3
	Supplementary Figure 3a,b: Corresponding viral titers in supernatants were determined after ZIKV treatment for 48 hours or HSV-1 treatment for 72 hours.
	LN-229			LN-18			LNZ308			GL261			LN-229			LN-18			LNZ308			GL261
	ZIKV	D2HG+ZIKV		ZIKV	D2HG+ZIKV		ZIKV	D2HG+ZIKV		ZIKV	D2HG+ZIKV		HSV-1	D2HG+HSV-1		HSV-1	D2HG+HSV-1		HSV-1	D2HG+HSV-1		HSV-1	D2HG+HSV-1
	15000	190000		19000	350000		3500	26000		1500	15000		15000	26000		1100	11000		600	4600		1100	11000
	21000	280000		28000	500000		5000	37000		2100	21000		15000	37000		1600	16000		890	6700		1600	16000
	20000	300000		28000	300000		5000	30000		2100	20000		19000	26000		1600	11000		890	4600		1600	11000
	Supplementary Figure 3c,d: qRT-PCR analysis assessing expression of ZIKV mRNAs or HSV-1 mRNAs encoding ICP0, TK and VP16 after infection for 24 hours.
	LN-229			LN-18			LNZ308			GL261			LN-229							GL261
	ZIKV	D2HG+ZIKV		ZIKV	D2HG+ZIKV		ZIKV	D2HG+ZIKV		ZIKV	D2HG+ZIKV		ICP0		TK		VP16			ICP0		TK		VP16
	1	1.36604		1	1.46747		1	3.30198		1	5.08648		HSV-1	D2HG+HSV-1	HSV-1	D2HG+HSV-1	HSV-1	D2HG+HSV-1		HSV-1	D2HG+HSV-1	HSV-1	D2HG+HSV-1	HSV-1	D2HG+HSV-1
	1	1.16473		1	2.00463		1	3.61334		1	4.77886		1	3.6765	1	3.44618	1	5.15153		1	2.22427	1	3.07375	1	1.47087
	1	1.36604		1	1.90968		1	3.05958		1	5.45155		1	4.07933	1	3.43	1	4.87364		1	2.04675	1	3.22657	1	1.77358
													1	4.62141	1	3.4	1	5.11594		1	2.43401	1	3.07375	1	2.19872
															1	3.24

## Sheet: Supplementary Figure 4
	Supplementary Figure 4a				Supplementary Figure 4b
	Supplementary Figure 4c
	Supplementary Figure 4d: Corresponding viral titers in supernatants were determined.
	Vec	Vec+D2HG	RIGI+D2HG	MDA5+D2HG	MAVS+D2HG	TBK1+D2HG	IRF3+D2HG
	145485	460065	613506	460065	345000	460065	194008
	81812.4	460065	345000	460065	460065	258714	81812.4
	145485	613506	460065	613506	194008	194008	109099
	Supplementary Figure 4e: qRT-PCR analysis of IRF3, IRF7, IFI27 and CXCL11 mRNA.
	LN-18-TRE-IDH1(R132H)						LN-18-TRE-IDH1(R132H)						LN-18-TRE-IDH1(R132H)						LN-18-TRE-IDH1(R132H)						GL261-TRE-IDH1(R132H)						GL261-TRE-IDH1(R132H)						GBM02-TRE-IDH1(R132H)						GBM02-TRE-IDH1(R132H)
	IRF3	CTL	DOX	VSVΔ51	DOX+VSVΔ51		IRF7	CTL	DOX	VSVΔ51	DOX+VSVΔ51		IFI27	CTL	DOX	VSVΔ51	DOX+VSVΔ51		CXCL11	CTL	DOX	VSVΔ51	DOX+VSVΔ51		IFI27	CTL	DOX	VSVΔ51	DOX+VSVΔ51		CXCL11	CTL	DOX	VSVΔ51	DOX+VSVΔ51		IFI27	CTL	DOX	VSVΔ51	DOX+VSVΔ51		CXCL11	CTL	DOX	VSVΔ51	DOX+VSVΔ51
		1	0.872798	6.21319	3.28516			1	0.446973	25.1282	12.6671			1	0.658763	177.712	69.5834			1	0.430276	36.5889	20.089			1	0.58786	10.2825	4.80028			1	0.765891	155.687	85.3304			1	0.692828	16.4538	14.2974			1	0.119934	1472.87	643.719
		1	0.552518	5.46665	2.70838			1	0.376026	24.8473	11.5275			1	1.25835	222.45	95.6619			1	0.387786	28.3118	19.9502			1	0.69201	15.4884	5.41163			1	0.675826	263.724	104.864			1	0.596788	22.8168	11.5576			1	0.514024	1584.16	554.134
		1	0.579743	5.11426	2.03223			1	0.302064	28.4673	8.70377			1	1.15597	281.792	98.6621			1	0.361817	28.1163	17.9802			1	0.564	12.6132	4.50655			1	1.09095	253.739	98.1786			1	0.76231	23.8055	15.0151			1	0.431257	1902.36	844.871
																				1	0.36942	26.7846	18.2311
	Supplementary Figure 4f: Supernatants were collected and assayed by ELISA for IFN-α and IFN-β production.
	LN-18-TRE-IDH1(R132H)								LN-18-TRE-IDH1(R132H)
	IFN-α	Mock			VSVΔ51				IFN-β	Mock			VSVΔ51
	-Dox	2.84975	2.96825	2.96658	36.3446	39.8993	34.6924		-Dox	5.36221	2.69611	3.07472	335.088	332.062	328.069
	+Dox	1.99528	1.62311	1.5163	6.17088	4.9025	4.33508		+Dox	2.66848	3.08439	3.03189	139.411	138.278	136.095

## Sheet: Supplementary Figure 5
	Supplementary Figure 5b: qRT-PCR analysis of KDM5C or TET2 mRNA in LN-229 cells treated with siRNA targeting KDM5C or TET2 for 48 h.
	siNC	siKDM5C#1	siKDM5C#2	siKDM5C#3		siNC	siTET2#1	siTET2#2	siTET2#3
	1	0.237117	0.148155	0.219101		1	0.227701	0.228306	0.208985
	1	0.237626	0.10871	0.224483		1	0.200045	0.239664	0.18027
	1	0.214734	0.109	0.222952		1	0.21712	0.224643	0.165188
	Supplementary Figure 5c
	Supplementary Figure 5d: qRT-PCR analysis of KDM5C or TET2, IFI27 and CXCL11 mRNA after infection for 12 h.
		siNC			siKDM5C			siNC+VSVΔ51			siKDM5C+VSVΔ51					siNC			siTET2			siNC+VSVΔ51			siTET2+VSVΔ51
	KDM5C	1	1	1	0.288786	0.303844	0.231553	0.807225	0.897683	0.894954	0.31054	0.343561	0.189926		TET2	1	1	1	0.36531	0.297312	0.32754	1.03678	1.19104	1.1195	0.41912	0.464137	0.335754
	IFI27	1	1	1	4.50002	4.32805	4.21811	1.72424	2.00765	2.25613	5.45374	6.13729	5.34582		IFI27	1	1	1	1.60134	1.80262	1.63492	1.54631	1.78805	1.78146	2.55135	2.88098	2.70805
	CXCL11	1	1	1	1.12024	0.904385	0.796717	1.50908	1.37041	0.82449	1.71606	1.04014	0.693946		CXCL11	1	1	1	1.61379	1.03793	1.21202	1.61207	1.2559	1.00162	2.37654	1.95057	1.60694
	Supplementary Figure 5e: Relative cell viability in the cells after infection for 72 h.
		Mock			VSVΔ51					Mock			VSVΔ51
	siNC	101.197	98.8831	99.9202	92.4212	92.6207	92.9797		siNC	93.0464	103.004	103.949	92.2592	104.146	102.965
	siKDM5C#1	85.5604	95.4926	95.014	90.9852	89.2302	88.3127		siTET2#1	88.3233	96.0771	96.9431	87.7329	95.0538	95.3293
	siKDM5C#2	85.1615	95.3331	95.0538	79.0187	84.8026	84.8424		siTET2#2	91.3146	88.6382	97.2186	86.434	95.9591	96.825
	siKDM5C#3	84.4436	95.8516	96.2904	81.7312	87.9537	87.4352		siTET2#3	92.2986	98.8717	100.407	84.2692	94.306	93.4794
	Supplementary Figure 5f
	Supplementary Figure 5g: qRT-PCR analysis of the relative abundance of IRF3, IRF7, TBK1 or IFNA1 promoter segment in the ChIP assays.
	IRF3 promoter			IRF7 promoter			TBK1 promoter			IFNA1 promoter
	DMSO	D2HG		DMSO	D2HG		DMSO	D2HG		DMSO	D2HG
	1.15033	2.73208		1.0806	2.08493		0.883487	1.27456		1.08004	1.04247
	0.940859	3.13834		1.02942	2.37841		1.14972	0.895025		0.959982	1.15669
	0.90881	3.38698		0.889975	2.75108		0.966794	0.97942		0.959982	1.13288

[truncated: 1 more sheets: Supplementary Figure 6]
